# Supplementary material for: Inferring compound heterozygosity from large-scale exome sequencing data
Source: bioRxiv. 2023 Aug 21:2023.03.19.533370. Originally published 2023 Mar 23. Preprint. [Version 2] doi: 10.1101/2023.03.19.533370 (PMC10055215; doi:10.1101/2023.03.19.533370)
Supplement: Supplement 1 — Table S1. CMG diagnostic variants. In this table, we provide details about the presumed bi-allelic causal variants from 293 individuals from the Broad Institute Center for Mendelian Genetics. For each variant pair, we provide the gene symbol (“gene_name”), information about the position and alleles of both variants, whether both of the variants were singletons in gnomAD (“singleton_singleton”) and seen in the same individual or not, the estimated cosmopolitan Ptrans value, the predicted phase based on the cosmopolitan Ptrans value (“cosmopolitan_phase_prediction”), the imputed population ancestry of the CMG individual (“imputed_population_ancestry”), the predicted phased based on the population-specific Ptrans value (“population_specific_phase_prediction”), the known phase from phase by transmission when trio data were available (“phase_by_transmission”), and an explanation for incorrect predictions where applicable (“incorrect_prediction_explanation”). [file media-1.xlsx]

## Sheet: Table_S1_CMG_variants
gene_name	variant_1	variant_2	singleton_singleton	cosmopolitan_Ptrans	cosmopolitan_phase_prediction	imputed_population_ancestry	population_specific_phase_prediction	phase_by_transmission	incorrect_prediction_explanation
DISP3	1-11561939-C-T	1-11589979-G-A	FALSE	1	in trans	AFR	in trans	not available
VPS13D	1-12336098-C-T	1-12371876-C-T	FALSE	1	in trans	NFE	in trans	in trans confirmed by trio sequencing
INTS11	1-1247817-C-G	1-1250253-T-C	FALSE	1	in trans	NFE	no prediction	in trans confirmed by trio sequencing
CELF3	1-151678707-TTGCTGCTGCTGCTGTTGCTGC-T	1-151679630-G-A	FALSE	1	in trans	NFE	in trans	in trans confirmed by trio sequencing
MSTO1	1-155581864-C-G	1-155582000-G-C	FALSE	1	in trans	NFE	in trans	in trans confirmed by trio sequencing
NPHS2	1-179530462-C-T	1-179530463-G-A	FALSE	1	in trans	OTH	no prediction	in trans confirmed by trio sequencing
TPR	1-186283799-C-T	1-186332066-T-G	FALSE	1	in trans	NFE	in trans	in trans confirmed by trio sequencing
CRB1	1-197297703-C-G	1-197298090-TGAAATAG-T	FALSE	1	in trans	NFE	in trans	not available
CRB1	1-197390802-G-A	1-197396689-C-T	FALSE	1	in trans	NFE	in trans	not available
KDM5B	1-202704613-C-G	1-202733276-TA-T	FALSE	0.08	indeterminate	NFE	in trans	in trans confirmed by trio sequencing
USH2A	1-215807910-A-G	1-215963510-C-T	FALSE	1	in trans	NFE	no prediction	not available
USH2A	1-215812570-GAA-G	1-216420460-C-A	FALSE	1	in trans	NFE	in trans	not available
USH2A	1-215824058-G-T	1-215963510-C-T	FALSE	1	in trans	NFE	in trans	not available
USH2A	1-215847914-T-C	1-215848678-C-T	FALSE	1	in trans	ASJ	in trans	not available
USH2A	1-215847915-GTTC-G	1-215990485-C-A	FALSE	1	in trans	NFE	in trans	not available
USH2A	1-215848679-G-A	1-216420436-TC-T	FALSE	1	in trans	NFE	in trans	not available
USH2A	1-215848961-A-T	1-216498866-G-GTGGC	FALSE	1	in trans	NFE	in trans	not available
USH2A	1-215901574-C-T	1-215956174-ATCT-A	FALSE	1	in trans	NFE	no prediction	not available
USH2A	1-215914744-C-T	1-215963510-C-T	FALSE	1	in trans	NFE	in trans	not available
USH2A	1-215963510-C-T	1-216498866-G-GTGGC	FALSE	1	in trans	NFE	in trans	not available
USH2A	1-215963510-C-T	1-215990476-G-A	FALSE	1	in trans	NFE	no prediction	not available
USH2A	1-215963510-C-T	1-216405479-C-T	FALSE	1	in trans	NFE	no prediction	not available
USH2A	1-215972325-G-C	1-216348710-C-CT	FALSE	1	in trans	NFE	in trans	not available
USH2A	1-215990485-C-A	1-216246438-C-T	FALSE	1	in trans	NFE	in trans	not available
USH2A	1-216166445-G-A	1-216370040-G-A	FALSE	1	in trans	NFE	in trans	not available
HSPG2	1-22154535-G-A	1-22172940-C-T	FALSE	1	in trans	OTH	no prediction	not available
DNAH14	1-225477608-A-G	1-225569142-G-A	FALSE	1	in trans	NFE	in trans	in trans confirmed by trio sequencing
OBSCN	1-228432054-C-T	1-228560423-T-C	FALSE	1	in trans	NFE	in trans	not available
LYST	1-235922699-T-G	1-235969971-G-A	FALSE	0	in cis	OTH	in cis	not available
HEATR1	1-236732300-A-G	1-236746477-T-A	FALSE	1	in trans	NFE	in trans	in trans confirmed by trio sequencing
PLCH2	1-2418636-C-T	1-2435787-C-T	FALSE	1	in trans	AMR	in trans	in trans confirmed by trio sequencing
MACF1	1-39571394-G-A	1-39763365-G-T	FALSE	0	in cis	NFE	in cis	not available
PPT1	1-40546155-C-T	1-40558081-T-G	FALSE	1	in trans	NFE	in trans	not available
SZT2	1-43902924-CGTT-C	1-43905659-G-A	FALSE	1	in trans	ASJ	in trans	in trans confirmed by trio sequencing
MAST2	1-46498287-C-T	1-46500602-A-C	FALSE	1	in trans	NFE	in trans	in trans confirmed by trio sequencing
RPE65	1-68904698-AAGG-A	1-68914327-G-A	FALSE	1	in trans	NFE	in trans	not available
SLC45A1	1-8384513-C-T	1-8390809-T-C	FALSE	1	in trans	NFE	no prediction	in trans confirmed by trio sequencing
COL24A1	1-86512510-GTC-G	1-86590553-C-T	FALSE	1	in trans	NFE	in trans	in trans confirmed by trio sequencing
SAMD11	1-874501-C-T	1-877511-C-T	FALSE	0	in cis	NFE	in cis	not available
SAMD11	1-876551-C-T	1-877978-G-A	FALSE	NA	indeterminate	NFE	no prediction	not available
ABCA4	1-94466556-G-C	1-94473807-C-T	FALSE	1	in trans	NFE	in trans	not available
ABCA4	1-94466624-C-T	1-94485148-A-G	FALSE	1	in trans	AFR	in trans	not available
ABCA4	1-94473807-C-T	1-94564350-C-A	FALSE	1	in trans	NFE	in trans	not available
ABCA4	1-94473807-C-T	1-94485131-CACTT-C	FALSE	1	in trans	NFE	in trans	in trans confirmed by trio sequencing
ABCA4	1-94476467-T-A	1-94586570-A-G	FALSE	0	in cis	NFE	in cis	in trans confirmed by trio sequencing	This variant pair is predicted to be in cis using population-specific NFE prediction (the same ancestry as the patient) and in cis using cosmopolitan prediction, all other populations have no prediction. However, there are 10,363 gnomAD samples consistent with the variants appearing in isolation or on different haplotypes and just one gnomAD sample of NFE ancestry with both variants, consistent w…
ABCA4	1-94476467-T-A	1-94586550-G-A	FALSE	1	in trans	OTH	in trans	not available
ABCA4	1-94485269-A-G	1-94564499-C-T	FALSE	1	in trans	NFE	no prediction	not available
ABCA4	1-94487490-A-G	1-94528679-C-G	FALSE	1	in trans	AFR	in trans	not available
ABCA4	1-94487490-A-G	1-94577135-C-T	FALSE	1	in trans	NFE	in trans	not available
ABCA4	1-94490567-G-A	1-94508969-G-A	FALSE	1	in trans	NFE	in trans	not available
ABCA4	1-94490567-G-A	1-94522365-A-G	FALSE	1	in trans	NFE	in trans	not available
ABCA4	1-94490567-G-A	1-94546264-C-T	FALSE	1	in trans	NFE	no prediction	not available
ABCA4	1-94495071-C-T	1-94544895-G-A	FALSE	1	in trans	NFE	in trans	not available
ABCA4	1-94495071-C-T	1-94528265-C-T	FALSE	1	in trans	OTH	no prediction	not available
ABCA4	1-94506805-C-T	1-94506923-C-T	FALSE	1	in trans	NFE	in trans	not available
ABCA4	1-94528164-G-A	1-94564439-AGCGCACCGTCTTT-A	FALSE	1	in trans	NFE	no prediction	not available
NKX2-3	10-101293222-G-A	10-101294923-C-A	FALSE	1	in trans	NFE	in trans	in trans confirmed by trio sequencing
NHLRC2	10-115636390-G-T	10-115636548-CAG-C	FALSE	1	in trans	NFE	in trans	in trans confirmed by trio sequencing
PHYH	10-13325695-G-A	10-13337608-T-C	FALSE	1	in trans	NFE	in trans	not available
CFAP46	10-134659658-G-T	10-134698692-G-A	FALSE	1	in trans	NFE	in trans	in trans confirmed by trio sequencing
ANK3	10-61824010-A-G	10-61868622-C-T	FALSE	1	in trans	SAS	in trans	in trans confirmed by trio sequencing
JMJD1C	10-64968244-T-C	10-64974224-T-A	FALSE	1	in trans	NFE	in trans	not available
DLG5	10-79581028-G-A	10-79616527-C-T	FALSE	1	in trans	NFE	in trans	in trans confirmed by trio sequencing
CDHR1	10-85954517-A-G	10-85956403-AG-A	FALSE	1	in trans	NFE	no prediction	not available
CDHR1	10-85960441-C-CA	10-85962879-G-A	FALSE	1	in trans	NFE	in trans	in trans confirmed by trio sequencing
PHLDB1	11-118499077-G-A	11-118516097-C-T	FALSE	1	in trans	NFE	in trans	in trans confirmed by trio sequencing
DPAGT1	11-118967874-G-A	11-118972281-T-A	FALSE	1	in trans	SAS	in trans	in trans confirmed by trio sequencing
DPAGT1	11-118971825-C-G	11-118972281-T-A	FALSE	1	in trans	SAS	in trans	not available
OTOG	11-17621218-C-T	11-17632813-C-G	FALSE	1	in trans	NFE	in trans	in trans confirmed by trio sequencing
ANO5	11-22242646-C-CA	11-22297642-A-G	FALSE	1	in trans	NFE	in trans	not available
SLC22A24	11-62849111-G-C	11-62886547-C-CT	FALSE	1	in trans	AMR	in trans	in trans confirmed by trio sequencing
BBS1	11-66287160-G-C	11-66293652-T-G	FALSE	1	in trans	NFE	in trans	not available
BBS1	11-66293652-T-G	11-66299163-G-T	FALSE	1	in trans	AMR	in trans	not available
DCHS1	11-6655399-G-C	11-6662142-G-A	FALSE	1	in trans	OTH	in trans	in trans confirmed by trio sequencing
NDUFV1	11-67379040-G-A	11-67379444-G-A	FALSE	1	in trans	NFE	in trans	in trans confirmed by trio sequencing
IGHMBP2	11-68673588-T-A	11-68685351-G-A	FALSE	1	in trans	NFE	in trans	in trans confirmed by trio sequencing
ARHGEF17	11-73021075-T-G	11-73074823-C-T	FALSE	1	in trans	NFE	in trans	not available
PPFIBP2	11-7663612-C-G	11-7669622-G-A	FALSE	1	in trans	NFE	no prediction	in trans confirmed by trio sequencing
TENM4	11-78381520-G-A	11-78482162-T-A	FALSE	1	in trans	SAS	no prediction	in trans confirmed by trio sequencing
ACACB	12-109639462-G-A	12-109684039-G-A	FALSE	1	in trans	SAS	in trans	in trans confirmed by trio sequencing
HECTD4	12-112677743-G-A	12-112752301-T-C	FALSE	1	in trans	OTH	no prediction	in trans confirmed by trio sequencing
DDX54	12-113600831-C-G	12-113607608-G-C	FALSE	1	in trans	EAS	in trans	in trans confirmed by trio sequencing
SLCO1A2	12-21427414-G-A	12-21446892-G-A	FALSE	1	in trans	OTH	no prediction	in trans confirmed by trio sequencing
PYROXD1	12-21605064-A-G	12-21614950-CCTGT-C	FALSE	1	in trans	NFE	in trans	in trans confirmed by trio sequencing
PYROXD1	12-21614936-T-G	12-21614949-G-C	FALSE	1	in trans	NFE	in trans	in trans confirmed by trio sequencing
LRRK2	12-40653383-C-T	12-40687426-G-C	FALSE	1	in trans	NFE	in trans	in trans confirmed by trio sequencing
LRRK2	12-40688669-A-T	12-40707891-C-T	FALSE	1	in trans	NFE	in trans	in trans confirmed by trio sequencing
KMT2D	12-49432404-T-A	12-49443482-G-A	FALSE	1	in trans	NFE	in trans	in trans confirmed by trio sequencing
NR4A1	12-52448348-C-A	12-52448582-CCTTCGGCCACTT-C	FALSE	1	in trans	NFE	in trans	in trans confirmed by trio sequencing
ANO2	12-5724358-T-C	12-5848526-C-T	FALSE	0.47	indeterminate	NFE	indeterminate	in trans confirmed by trio sequencing
CLSTN3	12-7288841-G-A	12-7290614-C-T	FALSE	1	in trans	OTH	in trans	in trans confirmed by trio sequencing
PEX5	12-7343109-GC-G	12-7343112-TCTGAGGCAGTGAGTGTTCTTGAGGTGGAAAGCCCAGGTGCAGCC-T	TRUE_same_individual	NA	indeterminate	OTH	no prediction	not available
SGCG	13-23894778-T-C	13-23898612-G-A	FALSE	1	in trans	NFE	in trans	not available
SACS	13-23911234-G-T	13-23929378-G-A	FALSE	0.63	in trans	NFE	indeterminate	not available
COG3	13-46039176-C-T	13-46039266-C-T	FALSE	1	in trans	NFE	in trans	in trans confirmed by trio sequencing
ATP7B	13-52509802-G-A	13-52524268-C-T	FALSE	1	in trans	NFE	in trans	in trans confirmed by trio sequencing
MYCBP2	13-77642737-G-A	13-77714219-A-G	FALSE	1	in trans	AFR	no prediction	in trans confirmed by trio sequencing
KIF26A	14-104605084-T-C	14-104644152-C-T	FALSE	1	in trans	OTH	no prediction	in trans confirmed by trio sequencing
KIF26A	14-104640615-C-T	14-104643801-C-T	FALSE	1	in trans	NFE	in trans	in trans confirmed by trio sequencing
KIF26A	14-104641970-C-T	14-104643801-C-T	FALSE	1	in trans	NFE	in trans	in trans confirmed by trio sequencing
KIF26A	14-104643801-C-T	14-104643995-C-T	FALSE	1	in trans	OTH	no prediction	in trans confirmed by trio sequencing
ARMH4	14-58563642-T-C	14-58605952-G-A	FALSE	1	in trans	NFE	in trans	in trans confirmed by trio sequencing
RDH12	14-68191285-C-T	14-68191305-C-T	FALSE	1	in trans	NFE	in trans	not available
APBA2	15-29346497-C-T	15-29346512-C-T	FALSE	1	in trans	OTH	no prediction	in trans confirmed by trio sequencing
PLA2G4E	15-42278081-C-T	15-42293394-C-T	FALSE	1	in trans	NFE	no prediction	in trans confirmed by trio sequencing
CAPN3	15-42679961-A-G	15-42680000-CA-C	FALSE	1	in trans	NFE	in trans	not available
CAPN3	15-42680000-CA-C	15-42695077-G-A	FALSE	1	in trans	NFE	in trans	not available
CAPN3	15-42686465-AG-A	15-42691829-G-A	FALSE	1	in trans	NFE	in trans	not available
MAP1A	15-43814657-C-T	15-43817893-T-G	FALSE	1	in trans	EAS	no prediction	in trans confirmed by trio sequencing
TLN2	15-62989963-C-T	15-63008663-G-T	FALSE	1	in trans	NFE	in trans	in trans confirmed by trio sequencing
HERC1	15-63921018-G-C	15-64017685-C-T	FALSE	0.5	indeterminate	SAS	in trans	in trans confirmed by trio sequencing
HERC1	15-63926054-G-A	15-63932392-C-G	FALSE	1	in trans	NFE	in trans	in trans confirmed by trio sequencing
MAN2C1	15-75649179-C-G	15-75656531-T-C	FALSE	1	in trans	NFE	in trans	in trans confirmed by trio sequencing
IDH3A	15-78458538-C-A	15-78458565-T-C	FALSE	1	in trans	AMR	no prediction	in trans confirmed by trio sequencing
POLG	15-89870432-C-T	15-89872271-C-T	FALSE	1	in trans	NFE	in trans	in trans confirmed by trio sequencing
IFT140	16-1576045-G-A	16-1633370-C-T	FALSE	1	in trans	NFE	no prediction	not available
IFT140	16-1636265-C-T	16-1642476-A-AG	FALSE	1	in trans	NFE	in trans	not available
MRPS34	16-1822443-C-G	16-1822870-G-A	FALSE	1	in trans	NFE	in trans	in trans confirmed by trio sequencing
SRRM2	16-2814281-A-G	16-2816966-T-C	FALSE	1	in trans	NFE	in trans	in trans confirmed by trio sequencing
ALG1	16-5132633-G-A	16-5132677-A-G	FALSE	1	in trans	NFE	in trans	in trans confirmed by trio sequencing
RPGRIP1L	16-53686878-T-C	16-53686889-C-CT	FALSE	1	in trans	AFR	in trans	not available
BBS2	16-56530894-C-G	16-56548399-T-G	FALSE	1	in trans	ASJ	in trans	not available
CNGB1	16-57931400-G-GCCAC	16-57935275-T-A	FALSE	1	in trans	NFE	in trans	not available
CNGB1	16-57949173-G-A	16-57953011-G-A	FALSE	1	in trans	NFE	in trans	not available
WDR24	16-734744-T-A	16-737416-C-T	FALSE	1	in trans	NFE	in trans	in trans confirmed by trio sequencing
CLEC18B	16-74446118-C-T	16-74447485-G-C	FALSE	1	in trans	AFR	in trans	not available
CIAO3	16-784797-G-A	16-786403-A-C	FALSE	1	in trans	NFE	no prediction	in trans confirmed by trio sequencing
FANCA	16-89805867-GCCCTGTGGGTGGAGGTAC-G	16-89883022-A-G	FALSE	1	in trans	OTH	no prediction	in trans confirmed by trio sequencing
MYH2	17-10442624-CA-C	17-10446191-C-G	TRUE_different_individuals	1	in trans	NFE	in trans	not available
WDR81	17-1619920-C-T	17-1639518-G-A	FALSE	1	in trans	NFE	in trans	in trans confirmed by trio sequencing
ZNHIT3	17-34842584-G-T	17-34842784-C-T	FALSE	1	in trans	NFE	in trans	in trans confirmed by trio sequencing
MED24	17-38176534-C-T	17-38178256-G-A	FALSE	1	in trans	NFE	no prediction	in trans confirmed by trio sequencing
KCNH4	17-40323844-C-T	17-40327648-G-A	FALSE	1	in trans	NFE	in trans	in trans confirmed by trio sequencing
MINK1	17-4794407-G-C	17-4796321-G-A	FALSE	1	in trans	OTH	no prediction	in trans confirmed by trio sequencing
CHRNE	17-4805305-G-A	17-4806002-A-G	FALSE	1	in trans	NFE	in trans	not available
SGCA	17-48245014-C-T	17-48246607-G-A	FALSE	1	in trans	NFE	in trans	not available
KIF1C	17-4905828-C-T	17-4906114-C-T	FALSE	1	in trans	OTH	no prediction	not available
MKS1	17-56285125-A-C	17-56285332-C-G	FALSE	1	in trans	NFE	in trans	in trans confirmed by trio sequencing
TSEN54	17-73513153-G-C	17-73518081-G-T	FALSE	1	in trans	OTH	no prediction	not available
DNAH2	17-7720006-G-A	17-7722088-T-C	FALSE	1	in trans	NFE	no prediction	not available
ICAM5	19-10402872-G-A	19-10406261-G-C	FALSE	1	in trans	NFE	no prediction	in trans confirmed by trio sequencing
ABCA7	19-1043838-C-T	19-1044707-GGGGCACCTGGT-G	FALSE	1	in trans	AFR	in trans	not available
DOCK6	19-11333488-C-T	19-11348755-G-A	FALSE	1	in trans	NFE	in trans	in trans confirmed by trio sequencing
RGL3	19-11510959-C-T	19-11517436-C-A	FALSE	1	in trans	NFE	in trans	in trans confirmed by trio sequencing
AKAP8	19-15479058-C-T	19-15483914-G-C	FALSE	1	in trans	NFE	in trans	in trans confirmed by trio sequencing
UPF1	19-18956793-G-A	19-18967044-C-T	FALSE	1	in trans	EAS	in trans	in trans confirmed by trio sequencing
NPHS1	19-36333276-C-A	19-36339661-A-G	FALSE	1	in trans	NFE	no prediction	in trans confirmed by trio sequencing
NPHS1	19-36334432-A-G	19-36342241-G-A	FALSE	1	in trans	SAS	in trans	in trans confirmed by trio sequencing
RYR1	19-38931433-C-T	19-38987181-G-C	FALSE	1	in trans	AFR	no prediction	in trans confirmed by trio sequencing
RYR1	19-38934440-C-A	19-39063944-C-T	FALSE	1	in trans	NFE	in trans	in trans confirmed by trio sequencing
RYR1	19-38948809-C-T	19-39006751-C-G	FALSE	1	in trans	NFE	no prediction	in trans confirmed by trio sequencing
RYR1	19-38954167-G-A	19-39071098-G-A	TRUE_different_individuals	1	in trans	SAS	no prediction	not available
RYR1	19-38955289-G-A	19-38995978-CAT-C	FALSE	1	in trans	AFR	in trans	in trans confirmed by trio sequencing
RYR1	19-38958362-C-T	19-38958372-G-A	FALSE	1	in trans	NFE	no prediction	in trans confirmed by trio sequencing
PLEKHG2	19-39907506-C-T	19-39913633-C-T	FALSE	1	in trans	EAS	in trans	in trans confirmed by trio sequencing
LIG1	19-48631177-C-A	19-48653015-C-A	FALSE	1	in trans	NFE	in trans	not available
NTN5	19-49173724-G-A	19-49173834-T-C	FALSE	1	in trans	NFE	in trans	not available
PNKP	19-50365626-A-G	19-50370314-G-C	FALSE	1	in trans	NFE	in trans	not available
MYBPC2	19-50964938-C-T	19-50965186-GA-G	FALSE	0	in cis	SAS	in cis	not available
LONP1	19-5693565-C-T	19-5696093-A-C	FALSE	1	in trans	NFE	in trans	in trans confirmed by trio sequencing
TBC1D8	2-101652507-G-A	2-101706746-C-T	FALSE	1	in trans	NFE	in trans	in trans confirmed by trio sequencing
MERTK	2-112766043-C-T	2-112779111-G-A	FALSE	1	in trans	NFE	in trans	not available
STEAP3	2-120005631-G-A	2-120020832-G-A	FALSE	1	in trans	EAS	no prediction	not available
MYO7B	2-128389881-C-T	2-128394439-C-T	FALSE	1	in trans	NFE	no prediction	in trans confirmed by trio sequencing
LRP1B	2-141093253-G-A	2-141643730-C-T	FALSE	1	in trans	NFE	in trans	in trans confirmed by trio sequencing
NEB	2-152350373-G-C	2-152467029-C-T	FALSE	1	in trans	NFE	in trans	not available
TANC1	2-159992780-T-C	2-160035542-A-G	FALSE	1	in trans	AFR	in trans	in trans confirmed by trio sequencing
BAZ2B	2-160269013-C-T	2-160294907-T-G	FALSE	1	in trans	NFE	in trans	in trans confirmed by trio sequencing
GPR155	2-175301114-GAAAGTTCCAGC-G	2-175326401-CTAAGAA-C	FALSE	1	in trans	NFE	in trans	in trans confirmed by trio sequencing
TTN	2-179391825-GT-G	2-179569673-CCTCT-C	TRUE_different_individuals	1	in trans	NFE	no prediction	not available
TTN	2-179392275-G-A	2-179397981-TC-T	FALSE	1	in trans	NFE	in trans	not available
TTN	2-179414849-A-AT	2-179531597-C-CT	FALSE	1	in trans	NFE	no prediction	not available
TTN	2-179444915-A-G	2-179457598-C-T	FALSE	0.05	indeterminate	NFE	indeterminate	in trans confirmed by trio sequencing
TTN	2-179458925-G-A	2-179531966-C-A	FALSE	1	in trans	NFE	no prediction	not available
CERKL	2-182409477-G-A	2-182423344-G-A	FALSE	1	in trans	NFE	in trans	not available
CERKL	2-182423332-GA-G	2-182438495-T-A	FALSE	1	in trans	NFE	in trans	not available
RAPH1	2-204306081-G-A	2-204313459-G-A	FALSE	1	in trans	SAS	in trans	in trans confirmed by trio sequencing
COL6A3	2-238253331-G-A	2-238272009-G-A	TRUE_different_individuals	1	in trans	NFE	no prediction	not available
MRPL33	2-27995552-A-G	2-28002305-CAA-C	FALSE	1	in trans	NFE	no prediction	in trans confirmed by trio sequencing
PCARE	2-29296169-CG-C	2-29296208-A-T	FALSE	1	in trans	NFE	in trans	not available
SPTBN1	2-54876930-T-C	2-54895570-C-T	FALSE	1	in trans	OTH	in trans	in trans confirmed by trio sequencing
PNPT1	2-55874492-G-C	2-55883346-G-C	FALSE	1	in trans	NFE	no prediction	in trans confirmed by trio sequencing
GFPT1	2-69554195-C-A	2-69585543-T-C	FALSE	1	in trans	SAS	no prediction	not available
DYSF	2-71743371-CG-C	2-71817342-T-A	FALSE	1	in trans	NFE	no prediction	not available
DYSF	2-71753455-CG-C	2-71797810-G-A	FALSE	1	in trans	NFE	in trans	not available
DYSF	2-71795213-G-A	2-71895972-G-A	FALSE	1	in trans	NFE	no prediction	not available
SFXN5	2-73198732-G-T	2-73215465-C-T	FALSE	1	in trans	NFE	in trans	in trans confirmed by trio sequencing
ALMS1	2-73680087-C-T	2-73799775-AC-A	FALSE	1	in trans	NFE	in trans	not available
CIAO1	2-96933112-C-T	2-96936974-A-C	FALSE	1	in trans	NFE	in trans	in trans confirmed by trio sequencing
ANKRD36	2-97845653-G-A	2-97860473-GA-G	FALSE	1	in trans	NFE	in trans	in trans confirmed by trio sequencing
KAT14	20-18162381-C-T	20-18162468-C-T	FALSE	1	in trans	OTH	no prediction	in trans confirmed by trio sequencing
ACSS2	20-33501271-C-T	20-33507304-G-A	FALSE	1	in trans	OTH	in trans	in trans confirmed by trio sequencing
TTI1	20-36611887-C-T	20-36642113-G-A	FALSE	1	in trans	NFE	in trans	not available
PREX1	20-47256372-T-C	20-47305235-G-A	FALSE	1	in trans	NFE	no prediction	in trans confirmed by trio sequencing
LAMA5	20-60885529-C-T	20-60903441-C-T	FALSE	1	in trans	OTH	in trans	in trans confirmed by trio sequencing
LAMA5	20-60891783-G-A	20-60937503-G-A	FALSE	1	in trans	NFE	in trans	in trans confirmed by trio sequencing
LAMA5	20-60895701-G-A	20-60937529-C-T	FALSE	1	in trans	OTH	no prediction	in trans confirmed by trio sequencing
LAMA5	20-60895849-G-T	20-60937488-T-G	FALSE	1	in trans	NFE	in trans	in trans confirmed by trio sequencing
HELZ2	20-62197432-C-T	20-62198553-G-C	FALSE	1	in trans	NFE	in trans	in trans confirmed by trio sequencing
TIAM1	21-32638801-G-A	21-32639222-G-A	FALSE	1	in trans	NFE	in trans	in trans confirmed by trio sequencing
CFAP410	21-45751880-GCTC-G	21-45752942-G-A	FALSE	1	in trans	SAS	in trans	not available
ADARB1	21-46602522-G-C	21-46604484-A-G	FALSE	1	in trans	NFE	in trans	in trans confirmed by trio sequencing
MCM3AP	21-47662718-TC-T	21-47676821-C-T	FALSE	1	in trans	NFE	no prediction	not available
ADA2	22-17662785-T-C	22-17690423-GC-G	FALSE	1	in trans	NFE	no prediction	in trans confirmed by trio sequencing
PI4KA	22-21080781-C-T	22-21153533-G-A	FALSE	1	in trans	NFE	no prediction	not available
TTC28	22-28397523-C-T	22-28503989-G-C	FALSE	1	in trans	NFE	in trans	in trans confirmed by trio sequencing
PLA2G6	22-38508217-TCA-T	22-38511670-G-A	FALSE	1	in trans	NFE	no prediction	in trans confirmed by trio sequencing
PLA2G6	22-38511611-C-T	22-38528887-G-T	FALSE	1	in trans	OTH	no prediction	in trans confirmed by trio sequencing
ADSL	22-40746022-T-C	22-40760969-G-A	FALSE	1	in trans	NFE	in trans	in trans confirmed by trio sequencing
PACSIN2	22-43272227-C-T	22-43289534-G-A	FALSE	1	in trans	NFE	in trans	in trans confirmed by trio sequencing
CELSR1	22-46762301-G-A	22-46859751-C-T	FALSE	1	in trans	NFE	in trans	in trans confirmed by trio sequencing
MOV10L1	22-50546641-CTCAGTGAAGCCACT-C	22-50552187-G-A	FALSE	1	in trans	NFE	in trans	in trans confirmed by trio sequencing
POLQ	3-121155103-T-C	3-121203923-T-C	FALSE	1	in trans	NFE	in trans	in trans confirmed by trio sequencing
ADCY5	3-123071314-C-T	3-123166740-G-A	FALSE	1	in trans	FIN	in trans	in trans confirmed by trio sequencing
KALRN	3-124153301-C-T	3-124396426-C-T	FALSE	1	in trans	NFE	no prediction	in trans confirmed by trio sequencing
NPHP3	3-132408107-CCT-C	3-132427046-G-A	FALSE	1	in trans	OTH	no prediction	in trans confirmed by trio sequencing
CNTN6	3-1337405-G-A	3-1363480-G-A	FALSE	1	in trans	NFE	in trans	in trans confirmed by trio sequencing
GYG1	3-148712067-G-C	3-148727064-TG-T	FALSE	1	in trans	NFE	in trans	not available
CNTN4	3-2942420-A-G	3-2944569-C-G	FALSE	1	in trans	AFR	no prediction	in trans confirmed by trio sequencing
QARS	3-49141410-GAAGA-G	3-49141888-C-A	FALSE	1	in trans	OTH	no prediction	in trans confirmed by trio sequencing
BSN	3-49691125-G-C	3-49699629-G-C	FALSE	1	in trans	NFE	in trans	in trans confirmed by trio sequencing
GMPPB	3-49759490-G-A	3-49761081-C-G	FALSE	1	in trans	NFE	in trans	not available
CACNA2D3	3-54914853-G-A	3-55043440-A-G	FALSE	1	in trans	NFE	in trans	in trans confirmed by trio sequencing
PTPRG	3-61547925-C-G	3-62204602-T-G	FALSE	1	in trans	NFE	in trans	in trans confirmed by trio sequencing
SHQ1	3-72866431-TATCA-T	3-72881596-C-A	FALSE	1	in trans	NFE	in trans	in trans confirmed by trio sequencing
CRELD1	3-9986105-A-G	3-9986125-CTG-C	FALSE	1	in trans	NFE	in trans	in trans confirmed by trio sequencing
FAT4	4-126371444-A-C	4-126371478-A-G	FALSE	1	in trans	NFE	in trans	in trans confirmed by trio sequencing
FAT4	4-126373299-G-C	4-126411773-C-T	FALSE	1	in trans	NFE	in trans	in trans confirmed by trio sequencing
FAT1	4-187522507-C-G	4-187535479-A-G	FALSE	1	in trans	NFE	in trans	in trans confirmed by trio sequencing
WDR19	4-39255558-C-T	4-39279785-G-T	FALSE	1	in trans	NFE	in trans	not available
WDR19	4-39257515-T-G	4-39271701-A-C	FALSE	1	in trans	NFE	in trans	not available
CNGA1	4-47938752-CAGTT-C	4-47951903-G-T	FALSE	1	in trans	OTH	no prediction	not available
CEP135	4-56865572-A-G	4-56890693-G-A	FALSE	1	in trans	NFE	no prediction	in trans confirmed by trio sequencing
PDE6B	4-619714-G-A	4-619800-G-A	FALSE	1	in trans	NFE	in trans	not available
PDE6B	4-619824-G-A	4-647739-C-A	FALSE	1	in trans	NFE	no prediction	not available
PDE6B	4-647908-C-T	4-656007-C-T	FALSE	1	in trans	NFE	in trans	not available
PDE6B	4-650661-A-G	4-654368-T-C	FALSE	1	in trans	NFE	in trans	not available
PDE6B	4-657592-C-T	4-658734-G-A	FALSE	1	in trans	NFE	in trans	not available
COQ2	4-84194658-T-C	4-84205661-T-A	FALSE	1	in trans	NFE	in trans	in trans confirmed by trio sequencing
IDUA	4-981646-C-T	4-996535-G-A	FALSE	1	in trans	NFE	in trans	in trans confirmed by trio sequencing
AFAP1L1	5-148687114-C-T	5-148699178-G-A	FALSE	1	in trans	NFE	in trans	in trans confirmed by trio sequencing
PDE6A	5-149274769-G-T	5-149294505-C-T	FALSE	1	in trans	NFE	in trans	not available
PDE6A	5-149274790-G-A	5-149323933-G-A	FALSE	1	in trans	NFE	in trans	not available
CCNG1	5-162866351-A-G	5-162869426-G-A	FALSE	1	in trans	NFE	no prediction	in trans confirmed by trio sequencing
TENM2	5-167379667-C-G	5-167674723-T-C	FALSE	1	in trans	NFE	in trans	in trans confirmed by trio sequencing
ADGRV1	5-89949562-G-A	5-89977227-A-G	FALSE	1	in trans	EAS	in trans	in trans confirmed by trio sequencing
LAMA2	6-129823814-C-A	6-129835530-G-C	FALSE	0	in cis	NFE	in cis	not available
UTRN	6-144757176-G-A	6-144801062-C-T	FALSE	1	in trans	NFE	in trans	in trans confirmed by trio sequencing
UTRN	6-144768883-C-T	6-145148519-A-G	FALSE	1	in trans	NFE	in trans	in trans confirmed by trio sequencing
UTRN	6-144806614-G-T	6-144869898-G-A	FALSE	1	in trans	NFE	in trans	in trans confirmed by trio sequencing
MAP3K4	6-161469920-A-G	6-161505642-G-A	FALSE	1	in trans	NFE	in trans	in trans confirmed by trio sequencing
VARS	6-31747470-G-A	6-31759456-G-T	FALSE	1	in trans	NFE	in trans	in trans confirmed by trio sequencing
GRM4	6-34004293-T-C	6-34122936-C-T	FALSE	1	in trans	NFE	in trans	in trans confirmed by trio sequencing
TULP1	6-35466136-A-G	6-35466243-G-T	FALSE	1	in trans	NFE	in trans	not available
LRFN2	6-40359810-C-T	6-40400056-C-A	FALSE	1	in trans	EAS	in trans	in trans confirmed by trio sequencing
RRP36	6-42989395-G-T	6-42995170-C-T	FALSE	1	in trans	OTH	no prediction	not available
CUL9	6-43167697-C-T	6-43172271-C-T	FALSE	1	in trans	EAS	in trans	in trans confirmed by trio sequencing
PKHD1	6-51914955-C-T	6-51935807-T-C	FALSE	1	in trans	NFE	in trans	not available
EYS	6-64430624-TTGAG-T	6-65301403-CAGCTATA-C	FALSE	1	in trans	NFE	in trans	not available
EYS	6-64694355-G-A	6-66205130-C-T	FALSE	1	in trans	AMR	in trans	not available
EYS	6-65098735-T-C	6-65523270-C-A	FALSE	1	in trans	AFR	no prediction	not available
EYS	6-65301358-C-G	6-65523270-C-A	FALSE	0	in cis	AFR	in cis	not available
PMPCB	7-102944311-A-G	7-102952279-T-C	TRUE_different_individuals	1	in trans	NFE	no prediction	not available
PIK3CG	7-106509078-G-T	7-106509115-T-G	FALSE	1	in trans	OTH	in trans	in trans confirmed by trio sequencing
COG5	7-106888918-A-G	7-107188772-G-A	FALSE	0.32	indeterminate	NFE	indeterminate	in trans confirmed by trio sequencing
PLXNA4	7-131864631-G-T	7-131913187-C-T	FALSE	1	in trans	NFE	in trans	in trans confirmed by trio sequencing
PLXNA4	7-132192265-C-T	7-132193244-C-T	FALSE	1	in trans	NFE	in trans	in trans confirmed by trio sequencing
DNAH11	7-21658781-G-C	7-21907590-C-T	FALSE	1	in trans	OTH	in trans	in trans confirmed by trio sequencing
SDK1	7-4153009-G-A	7-4285364-A-G	FALSE	1	in trans	NFE	in trans	in trans confirmed by trio sequencing
SBDS	7-66459197-A-G	7-66460284-TC-T	FALSE	1	in trans	NFE	in trans	not available
VPS37D	7-73085353-G-C	7-73085606-C-G	FALSE	1	in trans	NFE	no prediction	not available
KIAA1324L	7-86548611-C-T	7-86556193-G-A	FALSE	1	in trans	OTH	no prediction	in trans confirmed by trio sequencing
VPS13B	8-100148919-G-A	8-100833621-G-T	FALSE	1	in trans	NFE	in trans	not available
VPS13B	8-100711831-T-A	8-100732642-G-T	FALSE	1	in trans	NFE	in trans	in trans confirmed by trio sequencing
CSMD3	8-113420588-A-G	8-113585736-A-G	FALSE	1	in trans	NFE	in trans	in trans confirmed by trio sequencing
MAPK15	8-144801064-C-T	8-144801568-C-T	FALSE	1	in trans	NFE	in trans	in trans confirmed by trio sequencing
SLC52A2	8-145584068-G-A	8-145584264-T-C	FALSE	1	in trans	NFE	in trans	in trans confirmed by trio sequencing
DLGAP2	8-1624733-G-A	8-1649441-G-A	FALSE	1	in trans	OTH	no prediction	in trans confirmed by trio sequencing
UNC5D	8-35406836-G-A	8-35608246-G-A	FALSE	1	in trans	NFE	in trans	not available
POMK	8-42958827-C-T	8-42977932-C-T	FALSE	1	in trans	NFE	in trans	not available
HGSNAT	8-43052837-C-T	8-43054647-G-A	FALSE	1	in trans	NFE	in trans	not available
RP1	8-55538067-C-G	8-55538481-C-CA	FALSE	1	in trans	NFE	no prediction	not available
TMEM67	8-94777851-T-C	8-94821126-T-C	FALSE	1	in trans	NFE	in trans	in trans confirmed by trio sequencing
VIRMA	8-95539304-C-G	8-95541425-A-ATCT	FALSE	1	in trans	OTH	no prediction	in trans confirmed by trio sequencing
TRIM32	9-119461202-G-A	9-119461669-T-C	FALSE	1	in trans	NFE	in trans	not available
NUP188	9-131735461-T-C	9-131768577-G-A	FALSE	1	in trans	OTH	no prediction	in trans confirmed by trio sequencing
LAMC3	9-133914340-C-T	9-133943597-A-G	FALSE	1	in trans	NFE	in trans	in trans confirmed by trio sequencing
PRRC2B	9-134354001-G-A	9-134369862-T-A	FALSE	1	in trans	OTH	no prediction	in trans confirmed by trio sequencing
POMT1	9-134381575-C-T	9-134398412-C-CG	FALSE	1	in trans	NFE	in trans	not available
MYMK	9-136380646-C-CTGGG	9-136384124-G-T	FALSE	1	in trans	OTH	in trans	not available
MYMK	9-136383991-C-T	9-136384124-G-T	FALSE	1	in trans	NFE	in trans	in trans confirmed by trio sequencing
PNPLA7	9-140357186-C-T	9-140392565-C-T	FALSE	1	in trans	NFE	in trans	in trans confirmed by trio sequencing
UNC13B	9-35243357-A-G	9-35403758-G-A	FALSE	1	in trans	OTH	no prediction	in trans confirmed by trio sequencing
